# Supplementary material for: ﻿A newly discovered species of the genus Scorpiops Peters, 1861, subgenus Euscorpiops Vachon, 1980 from Doi Phu Kha National Park, Thailand (Scorpiones, Scorpiopidae)
Source: Zookeys. 2025 Jun 12;1241:171–84. doi: 10.3897/zookeys.1241.142549 (PMC12179651; doi:10.3897/zookeys.1241.142549)
Supplement: XML Treatment for Euscorpiops [file zookeys.1241.142549-treatment1.xml]

<!DOCTYPE tp:taxon-treatment
  PUBLIC "-//TaxonX//DTD Taxonomic Treatment Publishing DTD v0 20100105//EN" "tax-treatment-NSO.dtd">
<tp:taxon-treatment xmlns:tp="http://www.plazi.org/taxpub"><tp:treatment-meta><kwd-group><label>Taxon classification</label><kwd>
                <named-content content-type="kingdom">Animalia</named-content>
              </kwd><kwd>
                <named-content content-type="order">Scorpiones</named-content>
              </kwd><kwd>
                <named-content content-type="family">Scorpiopidae</named-content>
              </kwd></kwd-group><mixed-citation publication-type="journal"><person-group><name><surname>Ythier</surname><given-names>Eric</given-names></name><name><surname>Košulič</surname><given-names>Ondřej</given-names></name><name><surname>Nawanetiwong</surname><given-names>Wasin</given-names></name><name><surname>Lourenço</surname><given-names>Wilson R.</given-names></name></person-group><article-title>﻿A newly discovered species of the genus <italic><tp:taxon-name><tp:taxon-name-part taxon-name-part-type="genus" reg="Scorpiops">Scorpiops</tp:taxon-name-part></tp:taxon-name></italic> Peters, 1861, subgenus <italic><tp:taxon-name><tp:taxon-name-part taxon-name-part-type="genus" reg="Scorpiops"/><tp:taxon-name-part taxon-name-part-type="subgenus" reg="Euscorpiops">Euscorpiops</tp:taxon-name-part></tp:taxon-name></italic> Vachon, 1980 from Doi Phu Kha National Park, Thailand (<tp:taxon-name><tp:taxon-name-part taxon-name-part-type="order">Scorpiones</tp:taxon-name-part></tp:taxon-name>, <tp:taxon-name><tp:taxon-name-part taxon-name-part-type="family">Scorpiopidae</tp:taxon-name-part></tp:taxon-name>)</article-title><source>Zookeys</source><day>12</day><month>06</month><year>2025</year><volume>1241</volume><fpage>171</fpage><lpage>184</lpage><pub-id pub-id-type="doi">10.3897/zookeys.1241.142549</pub-id></mixed-citation></tp:treatment-meta><tp:nomenclature><label>Subgenus ﻿</label><tp:taxon-name>
              <object-id xmlns:xlink="http://www.w3.org/1999/xlink" content-type="arpha" xlink:type="simple">8E11A9B3-708E-50CE-8F86-A060143E9276</object-id>
              <tp:taxon-name-part taxon-name-part-type="genus" reg="Scorpiops"/>
              <tp:taxon-name-part taxon-name-part-type="subgenus" reg="Euscorpiops">Euscorpiops</tp:taxon-name-part>
            </tp:taxon-name><tp:taxon-authority>Vachon, 1980</tp:taxon-authority></tp:nomenclature><tp:treatment-sec sec-type="Composition of the subgenus Euscorpiops" id="SECID0EPJAC"><title>Composition of the subgenus <tp:taxon-name><tp:taxon-name-part taxon-name-part-type="genus" reg="Scorpiops"/><tp:taxon-name-part taxon-name-part-type="subgenus" reg="Euscorpiops">Euscorpiops</tp:taxon-name-part></tp:taxon-name>.</title><list list-type="bullet"><list-item><p><tp:taxon-name><tp:taxon-name-part taxon-name-part-type="genus" reg="Scorpiops">S.</tp:taxon-name-part> (<tp:taxon-name-part taxon-name-part-type="subgenus" reg="Euscorpiops">E.</tp:taxon-name-part>) <tp:taxon-name-part taxon-name-part-type="species" reg="alexandreanneorum">alexandreanneorum</tp:taxon-name-part></tp:taxon-name> (Lourenço, 2013) (Laos)
                            </p></list-item><list-item><p><tp:taxon-name><tp:taxon-name-part taxon-name-part-type="genus" reg="Scorpiops">S.</tp:taxon-name-part> (<tp:taxon-name-part taxon-name-part-type="subgenus" reg="Euscorpiops">E.</tp:taxon-name-part>) <tp:taxon-name-part taxon-name-part-type="species" reg="artemisae">artemisae</tp:taxon-name-part></tp:taxon-name> (Kovařík, Košulič, Šťáhlavský, Dongkhamfu &amp; Wongprom, 2015) (Myanmar)
                            </p></list-item><list-item><p><tp:taxon-name><tp:taxon-name-part taxon-name-part-type="genus" reg="Scorpiops">S.</tp:taxon-name-part> (<tp:taxon-name-part taxon-name-part-type="subgenus" reg="Euscorpiops">E.</tp:taxon-name-part>) <tp:taxon-name-part taxon-name-part-type="species" reg="asthenurus">asthenurus</tp:taxon-name-part></tp:taxon-name> Pocock, 1900 (Bhutan, India)
                            </p></list-item><list-item><p><tp:taxon-name><tp:taxon-name-part taxon-name-part-type="genus" reg="Scorpiops">S.</tp:taxon-name-part> (<tp:taxon-name-part taxon-name-part-type="subgenus" reg="Euscorpiops">E.</tp:taxon-name-part>) <tp:taxon-name-part taxon-name-part-type="species" reg="bahunetra">bahunetra</tp:taxon-name-part></tp:taxon-name> Deshpande, Joshi, Ukale, Bastawade, Tang, Gowande, Monod &amp; Sulakhe, 2025 (India)
                            </p></list-item><list-item><p><tp:taxon-name><tp:taxon-name-part taxon-name-part-type="genus" reg="Scorpiops">S.</tp:taxon-name-part> (<tp:taxon-name-part taxon-name-part-type="subgenus" reg="Euscorpiops">E.</tp:taxon-name-part>) <tp:taxon-name-part taxon-name-part-type="species" reg="beccaloniae">beccaloniae</tp:taxon-name-part></tp:taxon-name> (Kovarík, 2005) (Myanmar)
                            </p></list-item><list-item><p><tp:taxon-name><tp:taxon-name-part taxon-name-part-type="genus" reg="Scorpiops">S.</tp:taxon-name-part> (<tp:taxon-name-part taxon-name-part-type="subgenus" reg="Euscorpiops">E.</tp:taxon-name-part>) <tp:taxon-name-part taxon-name-part-type="species" reg="bhutanensis">bhutanensis</tp:taxon-name-part></tp:taxon-name> (Tikader &amp; Bastawade, 1983) (Bhutan)
                            </p></list-item><list-item><p><tp:taxon-name><tp:taxon-name-part taxon-name-part-type="genus" reg="Scorpiops">S.</tp:taxon-name-part> (<tp:taxon-name-part taxon-name-part-type="subgenus" reg="Euscorpiops">E.</tp:taxon-name-part>) <tp:taxon-name-part taxon-name-part-type="species" reg="binghamii">binghamii</tp:taxon-name-part></tp:taxon-name> Pocock, 1893 (Myanmar, Thailand)
                            </p></list-item><list-item><p><tp:taxon-name><tp:taxon-name-part taxon-name-part-type="genus" reg="Scorpiops">S.</tp:taxon-name-part> (<tp:taxon-name-part taxon-name-part-type="subgenus" reg="Euscorpiops">E.</tp:taxon-name-part>) <tp:taxon-name-part taxon-name-part-type="species" reg="cavernicola">cavernicola</tp:taxon-name-part></tp:taxon-name> (Lourenço &amp; Pham, 2013) (Vietnam)
                            </p></list-item><list-item><p><tp:taxon-name><tp:taxon-name-part taxon-name-part-type="genus" reg="Scorpiops">S.</tp:taxon-name-part> (<tp:taxon-name-part taxon-name-part-type="subgenus" reg="Euscorpiops">E.</tp:taxon-name-part>) <tp:taxon-name-part taxon-name-part-type="species" reg="chiangmai">chiangmai</tp:taxon-name-part></tp:taxon-name> (Lourenço, 2019) (Thailand)
                            </p></list-item><list-item><p><tp:taxon-name><tp:taxon-name-part taxon-name-part-type="genus" reg="Scorpiops">S.</tp:taxon-name-part> (<tp:taxon-name-part taxon-name-part-type="subgenus" reg="Euscorpiops">E.</tp:taxon-name-part>) <tp:taxon-name-part taxon-name-part-type="species" reg="ciki">ciki</tp:taxon-name-part></tp:taxon-name> Kovařík, Lowe, Stockmann &amp; Šťáhlavský, 2020 (Myanmar)
                            </p></list-item><list-item><p><tp:taxon-name><tp:taxon-name-part taxon-name-part-type="genus" reg="Scorpiops">S.</tp:taxon-name-part> (<tp:taxon-name-part taxon-name-part-type="subgenus" reg="Euscorpiops">E.</tp:taxon-name-part>) <tp:taxon-name-part taxon-name-part-type="species" reg="dakrong">dakrong</tp:taxon-name-part></tp:taxon-name> (Lourenço &amp; Pham, 2014) (Vietnam)
                            </p></list-item><list-item><p><tp:taxon-name><tp:taxon-name-part taxon-name-part-type="genus" reg="Scorpiops">S.</tp:taxon-name-part> (<tp:taxon-name-part taxon-name-part-type="subgenus" reg="Euscorpiops">E.</tp:taxon-name-part>) <tp:taxon-name-part taxon-name-part-type="species" reg="deshpandei">deshpandei</tp:taxon-name-part></tp:taxon-name> Tang, Ouyang, Liu &amp; Šťáhlavský, 2024 (China)
                            </p></list-item><list-item><p><tp:taxon-name><tp:taxon-name-part taxon-name-part-type="genus" reg="Scorpiops">S.</tp:taxon-name-part> (<tp:taxon-name-part taxon-name-part-type="subgenus" reg="Euscorpiops">E.</tp:taxon-name-part>) <tp:taxon-name-part taxon-name-part-type="species" reg="dii">dii</tp:taxon-name-part></tp:taxon-name> Kovařík, Lowe, Stockmann &amp; Šťáhlavský, 2020 (Thailand)
                            </p></list-item><list-item><p><tp:taxon-name><tp:taxon-name-part taxon-name-part-type="genus" reg="Scorpiops">S.</tp:taxon-name-part> (<tp:taxon-name-part taxon-name-part-type="subgenus" reg="Euscorpiops">E.</tp:taxon-name-part>) <tp:taxon-name-part taxon-name-part-type="species" reg="doiphukha">doiphukha</tp:taxon-name-part></tp:taxon-name> sp. nov. (Thailand)
                            </p></list-item><list-item><p><tp:taxon-name><tp:taxon-name-part taxon-name-part-type="genus" reg="Scorpiops">S.</tp:taxon-name-part> (<tp:taxon-name-part taxon-name-part-type="subgenus" reg="Euscorpiops">E.</tp:taxon-name-part>) <tp:taxon-name-part taxon-name-part-type="species" reg="dunlopi">dunlopi</tp:taxon-name-part></tp:taxon-name> Kovařík, Lowe, Stockmann &amp; Šťáhlavský, 2020 (Thailand)
                            </p></list-item><list-item><p><tp:taxon-name><tp:taxon-name-part taxon-name-part-type="genus" reg="Scorpiops">S.</tp:taxon-name-part> (<tp:taxon-name-part taxon-name-part-type="subgenus" reg="Euscorpiops">E.</tp:taxon-name-part>) <tp:taxon-name-part taxon-name-part-type="species" reg="kaftani">kaftani</tp:taxon-name-part></tp:taxon-name> (Kovarík, 1993) (Vietnam)
                            </p></list-item><list-item><p><tp:taxon-name><tp:taxon-name-part taxon-name-part-type="genus" reg="Scorpiops">S.</tp:taxon-name-part> (<tp:taxon-name-part taxon-name-part-type="subgenus" reg="Euscorpiops">E.</tp:taxon-name-part>) <tp:taxon-name-part taxon-name-part-type="species" reg="kamengensis">kamengensis</tp:taxon-name-part></tp:taxon-name> (Bastawade, 2006) (India)
                            </p></list-item><list-item><p><tp:taxon-name><tp:taxon-name-part taxon-name-part-type="genus" reg="Scorpiops">S.</tp:taxon-name-part> (<tp:taxon-name-part taxon-name-part-type="subgenus" reg="Euscorpiops">E.</tp:taxon-name-part>) <tp:taxon-name-part taxon-name-part-type="species" reg="krachan">krachan</tp:taxon-name-part></tp:taxon-name> Nawanetiwong, Košulič, Warrit, Lourenço &amp; Ythier, 2024 (Thailand)
                            </p></list-item><list-item><p><tp:taxon-name><tp:taxon-name-part taxon-name-part-type="genus" reg="Scorpiops">S.</tp:taxon-name-part> (<tp:taxon-name-part taxon-name-part-type="subgenus" reg="Euscorpiops">E.</tp:taxon-name-part>) <tp:taxon-name-part taxon-name-part-type="species" reg="kubani">kubani</tp:taxon-name-part></tp:taxon-name> (Kovarík, 2004) (Laos)
                            </p></list-item><list-item><p><tp:taxon-name><tp:taxon-name-part taxon-name-part-type="genus" reg="Scorpiops">S.</tp:taxon-name-part> (<tp:taxon-name-part taxon-name-part-type="subgenus" reg="Euscorpiops">E.</tp:taxon-name-part>) <tp:taxon-name-part taxon-name-part-type="species" reg="lii">lii</tp:taxon-name-part></tp:taxon-name> (Di &amp; Qiao, 2020) (China)
                            </p></list-item><list-item><p><tp:taxon-name><tp:taxon-name-part taxon-name-part-type="genus" reg="Scorpiops">S.</tp:taxon-name-part> (<tp:taxon-name-part taxon-name-part-type="subgenus" reg="Euscorpiops">E.</tp:taxon-name-part>) <tp:taxon-name-part taxon-name-part-type="species" reg="longimanus">longimanus</tp:taxon-name-part></tp:taxon-name> (Pocock, 1893) (Bangladesh, India, Myanmar)
                            </p></list-item><list-item><p><tp:taxon-name><tp:taxon-name-part taxon-name-part-type="genus" reg="Scorpiops">S.</tp:taxon-name-part> (<tp:taxon-name-part taxon-name-part-type="subgenus" reg="Euscorpiops">E.</tp:taxon-name-part>) <tp:taxon-name-part taxon-name-part-type="species" reg="lowei">lowei</tp:taxon-name-part></tp:taxon-name> Tang, 2022 (China)
                            </p></list-item><list-item><p><tp:taxon-name><tp:taxon-name-part taxon-name-part-type="genus" reg="Scorpiops">S.</tp:taxon-name-part> (<tp:taxon-name-part taxon-name-part-type="subgenus" reg="Euscorpiops">E.</tp:taxon-name-part>) <tp:taxon-name-part taxon-name-part-type="species" reg="montanus">montanus</tp:taxon-name-part></tp:taxon-name> (Karsch, 1879) (India, Pakistan)
                            </p></list-item><list-item><p><tp:taxon-name><tp:taxon-name-part taxon-name-part-type="genus" reg="Scorpiops">S.</tp:taxon-name-part> (<tp:taxon-name-part taxon-name-part-type="subgenus" reg="Euscorpiops">E.</tp:taxon-name-part>) <tp:taxon-name-part taxon-name-part-type="species" reg="neradi">neradi</tp:taxon-name-part></tp:taxon-name> (Kovařík, Pliskova &amp; Šťáhlavský, 2013) (Thailand)
                            </p></list-item><list-item><p><tp:taxon-name><tp:taxon-name-part taxon-name-part-type="genus" reg="Scorpiops">S.</tp:taxon-name-part> (<tp:taxon-name-part taxon-name-part-type="subgenus" reg="Euscorpiops">E.</tp:taxon-name-part>) <tp:taxon-name-part taxon-name-part-type="species" reg="novaki">novaki</tp:taxon-name-part></tp:taxon-name> (Kovařík, 2005) (China)
                            </p></list-item><list-item><p><tp:taxon-name><tp:taxon-name-part taxon-name-part-type="genus" reg="Scorpiops">S.</tp:taxon-name-part> (<tp:taxon-name-part taxon-name-part-type="subgenus" reg="Euscorpiops">E.</tp:taxon-name-part>) <tp:taxon-name-part taxon-name-part-type="species" reg="orioni">orioni</tp:taxon-name-part></tp:taxon-name> (Kovařík, Košulič, Šťáhlavský, Dongkhamfu &amp; Wongprom, 2015) (Thailand)
                            </p></list-item><list-item><p><tp:taxon-name><tp:taxon-name-part taxon-name-part-type="genus" reg="Scorpiops">S.</tp:taxon-name-part> (<tp:taxon-name-part taxon-name-part-type="subgenus" reg="Euscorpiops">E.</tp:taxon-name-part>) <tp:taxon-name-part taxon-name-part-type="species" reg="phatoensis">phatoensis</tp:taxon-name-part></tp:taxon-name> Kovařík, Lowe, Stockmann &amp; Šťáhlavský, 2020 (Thailand)
                            </p></list-item><list-item><p><tp:taxon-name><tp:taxon-name-part taxon-name-part-type="genus" reg="Scorpiops">S.</tp:taxon-name-part> (<tp:taxon-name-part taxon-name-part-type="subgenus" reg="Euscorpiops">E.</tp:taxon-name-part>) <tp:taxon-name-part taxon-name-part-type="species" reg="piceus">piceus</tp:taxon-name-part></tp:taxon-name> Lourenço &amp; Ythier, 2022 (Laos)
                            </p></list-item><list-item><p><tp:taxon-name><tp:taxon-name-part taxon-name-part-type="genus" reg="Scorpiops">S.</tp:taxon-name-part> (<tp:taxon-name-part taxon-name-part-type="subgenus" reg="Euscorpiops">E.</tp:taxon-name-part>) <tp:taxon-name-part taxon-name-part-type="species" reg="prasiti">prasiti</tp:taxon-name-part></tp:taxon-name> Kovařík, Lowe, Stockmann &amp; Št’áhlavský, 2020 (Thailand)
                            </p></list-item><list-item><p><tp:taxon-name><tp:taxon-name-part taxon-name-part-type="genus" reg="Scorpiops">S.</tp:taxon-name-part> (<tp:taxon-name-part taxon-name-part-type="subgenus" reg="Euscorpiops">E.</tp:taxon-name-part>) <tp:taxon-name-part taxon-name-part-type="species" reg="problematicus">problematicus</tp:taxon-name-part></tp:taxon-name> (Kovařík, 2000) (Thailand)
                            </p></list-item><list-item><p><tp:taxon-name><tp:taxon-name-part taxon-name-part-type="genus" reg="Scorpiops">S.</tp:taxon-name-part> (<tp:taxon-name-part taxon-name-part-type="subgenus" reg="Euscorpiops">E.</tp:taxon-name-part>) <tp:taxon-name-part taxon-name-part-type="species" reg="puerensis">puerensis</tp:taxon-name-part></tp:taxon-name> (Di, Wu, Cao, Xiao &amp; Li, 2010) (China)
                            </p></list-item><list-item><p><tp:taxon-name><tp:taxon-name-part taxon-name-part-type="genus" reg="Scorpiops">S.</tp:taxon-name-part> (<tp:taxon-name-part taxon-name-part-type="subgenus" reg="Euscorpiops">E.</tp:taxon-name-part>) <tp:taxon-name-part taxon-name-part-type="species" reg="reini">reini</tp:taxon-name-part></tp:taxon-name> Tang, 2024 (China)
                            </p></list-item><list-item><p><tp:taxon-name><tp:taxon-name-part taxon-name-part-type="genus" reg="Scorpiops">S.</tp:taxon-name-part> (<tp:taxon-name-part taxon-name-part-type="subgenus" reg="Euscorpiops">E.</tp:taxon-name-part>) <tp:taxon-name-part taxon-name-part-type="species" reg="schumacheri">schumacheri</tp:taxon-name-part></tp:taxon-name> Kovařík, Lowe, Stockmann &amp; Šťáhlavský, 2020 (Thailand)
                            </p></list-item><list-item><p><tp:taxon-name><tp:taxon-name-part taxon-name-part-type="genus" reg="Scorpiops">S.</tp:taxon-name-part> (<tp:taxon-name-part taxon-name-part-type="subgenus" reg="Euscorpiops">E.</tp:taxon-name-part>) <tp:taxon-name-part taxon-name-part-type="species" reg="sejnai">sejnai</tp:taxon-name-part></tp:taxon-name> (Kovařík, 2000) (Vietnam)
                            </p></list-item><list-item><p><tp:taxon-name><tp:taxon-name-part taxon-name-part-type="genus" reg="Scorpiops">S.</tp:taxon-name-part> (<tp:taxon-name-part taxon-name-part-type="subgenus" reg="Euscorpiops">E.</tp:taxon-name-part>) <tp:taxon-name-part taxon-name-part-type="species" reg="sherwoodae">sherwoodae</tp:taxon-name-part></tp:taxon-name> Kovařík, Lowe, Stockmann &amp; Šťáhlavský, 2020 (Thailand)
                            </p></list-item><list-item><p><tp:taxon-name><tp:taxon-name-part taxon-name-part-type="genus" reg="Scorpiops">S.</tp:taxon-name-part> (<tp:taxon-name-part taxon-name-part-type="subgenus" reg="Euscorpiops">E.</tp:taxon-name-part>) <tp:taxon-name-part taxon-name-part-type="species" reg="shidian">shidian</tp:taxon-name-part></tp:taxon-name> (Qi, Zhu &amp; Lourenço, 2005) (China)
                            </p></list-item><list-item><p><tp:taxon-name><tp:taxon-name-part taxon-name-part-type="genus" reg="Scorpiops">S.</tp:taxon-name-part> (<tp:taxon-name-part taxon-name-part-type="subgenus" reg="Euscorpiops">E.</tp:taxon-name-part>) <tp:taxon-name-part taxon-name-part-type="species" reg="solegladi">solegladi</tp:taxon-name-part></tp:taxon-name> Kovařík, Lowe, Stockmann &amp; Šťáhlavský, 2020 (Vietnam)
                            </p></list-item><list-item><p><tp:taxon-name><tp:taxon-name-part taxon-name-part-type="genus" reg="Scorpiops">S.</tp:taxon-name-part> (<tp:taxon-name-part taxon-name-part-type="subgenus" reg="Euscorpiops">E.</tp:taxon-name-part>) <tp:taxon-name-part taxon-name-part-type="species" reg="tangae">tangae</tp:taxon-name-part></tp:taxon-name> Kovařík, Šťáhlavský &amp; Stockmann, 2024 (Laos)
                            </p></list-item><list-item><p><tp:taxon-name><tp:taxon-name-part taxon-name-part-type="genus" reg="Scorpiops">S.</tp:taxon-name-part> (<tp:taxon-name-part taxon-name-part-type="subgenus" reg="Euscorpiops">E.</tp:taxon-name-part>) <tp:taxon-name-part taxon-name-part-type="species" reg="thaomischorum">thaomischorum</tp:taxon-name-part></tp:taxon-name> (Kovarík, 2012) (Vietnam)
                            </p></list-item><list-item><p><tp:taxon-name><tp:taxon-name-part taxon-name-part-type="genus" reg="Scorpiops">S.</tp:taxon-name-part> (<tp:taxon-name-part taxon-name-part-type="subgenus" reg="Euscorpiops">E.</tp:taxon-name-part>) <tp:taxon-name-part taxon-name-part-type="species" reg="tongtongi">tongtongi</tp:taxon-name-part></tp:taxon-name> Tang, 2022 (China)
                            </p></list-item><list-item><p><tp:taxon-name><tp:taxon-name-part taxon-name-part-type="genus" reg="Scorpiops">S.</tp:taxon-name-part> (<tp:taxon-name-part taxon-name-part-type="subgenus" reg="Euscorpiops">E.</tp:taxon-name-part>) <tp:taxon-name-part taxon-name-part-type="species" reg="vachoni">vachoni</tp:taxon-name-part></tp:taxon-name> (Qi, Zhu &amp; Lourenço, 2005) (China)
                            </p></list-item><list-item><p><tp:taxon-name><tp:taxon-name-part taxon-name-part-type="genus" reg="Scorpiops">S.</tp:taxon-name-part> (<tp:taxon-name-part taxon-name-part-type="subgenus" reg="Euscorpiops">E.</tp:taxon-name-part>) <tp:taxon-name-part taxon-name-part-type="species" reg="yangi">yangi</tp:taxon-name-part></tp:taxon-name> (Zhu, Zhang &amp; Lourenço, 2007) (China)
                            </p></list-item><list-item><p><tp:taxon-name><tp:taxon-name-part taxon-name-part-type="genus" reg="Scorpiops">S.</tp:taxon-name-part> (<tp:taxon-name-part taxon-name-part-type="subgenus" reg="Euscorpiops">E.</tp:taxon-name-part>) <tp:taxon-name-part taxon-name-part-type="species" reg="xui">xui</tp:taxon-name-part></tp:taxon-name> (Sun &amp; Zhu, 2010) (China)
                            </p></list-item><list-item><p><tp:taxon-name><tp:taxon-name-part taxon-name-part-type="genus" reg="Scorpiops">S.</tp:taxon-name-part> (<tp:taxon-name-part taxon-name-part-type="subgenus" reg="Euscorpiops">E.</tp:taxon-name-part>) <tp:taxon-name-part taxon-name-part-type="species" reg="zhangshuyuani">zhangshuyuani</tp:taxon-name-part></tp:taxon-name> (Ythier, 2019) (China)
                            </p></list-item></list></tp:treatment-sec></tp:taxon-treatment>
